# Supplementary material for: Macroinvertebrate Response to Internal Nutrient Loading Increases in Shallow Eutrophic Lakes
Source: Biology (Basel). 2023 Sep 18;12(9):1247. doi: 10.3390/biology12091247 (PMC10525641; doi:10.3390/biology12091247)
Supplement: Supplementary file 1 [file biology-12-01247-s001.zip]

Archive with 1 entries (1 files):
- biology-2520325-supplementary.pdf
